# Supplementary material for: Collagen implant versus gluteus maximus flap for perineal closure after extended abdominoperineal excision: NEAPE randomized clinical trial
Source: BJS Open. 2026 Jun 24;10(3):zrag079. doi: 10.1093/bjsopen/zrag079 (PMC13293247; doi:10.1093/bjsopen/zrag079)
Supplement: zrag079_Supplementary_Data [file zrag079_supplementary_data.zip]

Archive with 2 entries (2 files):
- Rutegård_2024_NEAPE abstr BJS.pdf
- Supplementary_Material.docx
